# Supplementary material for: Myelination Is Associated with Processing Speed in Early Childhood: Preliminary Insights
Source: PLoS One. 2015 Oct 6;10(10):e0139897. doi: 10.1371/journal.pone.0139897 (PMC4595421; doi:10.1371/journal.pone.0139897)
Supplement: S1 Dataset — (XLS) [file pone.0139897.s001.xls]

## Sheet: raw data
Participant	Discrimination_MeanAfterAsymptote	Discrimination_MeanAfterAsymptote_log	Agemonths	gender	MEAN.leftFrontalPrior_customMNI	MEAN.rightFrontalPrior_customMNI	MEAN.leftParietalPrior_customMNI	MEAN.rightParietalPrior_customMNI	MEAN.leftOccipitalPrior_customMNI	MEAN.rightOccipitalPrior_customMNI	MEAN.leftTemporalPrior_customMNI	MEAN.rightTemporalPrior_customMNI	MEAN.leftCerebellumPrior_customMNI	MEAN.rightCerebellumPrior_customMNI	MEAN.leftCingulumPrior_customMNI	MEAN.rightCingulumPrior_customMNI	MEAN.leftCoronaRadiataPrior_customMNI	MEAN.rightCoronaRadiataPrior_customMNI	MEAN.leftInternalCapsulePrior_customMNI	MEAN.rightInternalCapsulePrior_customMNI	MEAN.leftOpticRadiationPrior_customMNI	MEAN.rightOpticRadiationPrior_customMNI	MEAN.leftSuperiorLongFasPrior_customMNI	MEAN.rightSuperiorLongFasPrior_customMNI	MEAN.bodyCCPrior_customMNI	MEAN.splenuCCPrior_customMNI	MEAN.genuCCPrior_customMNI
56	257.083	5.5494	36.96	1	0.131657	0.137776	0.133351	0.141868	0.128342	0.137274	0.119126	0.137558	0.150781	0.172135	0.152937	0.154351	0.163254	0.163362	0.148439	0.158113	0.158847	0.163565	0.166715	0.170084	0.156221	0.180766	0.164533
59	267.643	5.58965	41.76	1	0.131275	0.121017	0.138054	0.132454	0.115382	0.133383	0.122155	0.13401	0.141756	0.16323	0.155835	0.118496	0.163393	0.150411	0.147662	0.129411	0.151882	0.149302	0.162091	0.162741	0.149918	0.157951	0.154583
60	268.364	5.59234	40.68	1	0.113126	0.111518	0.116736	0.111493	0.107569	0.123531	0.112857	0.109177	0.141967	0.13639	0.12293	0.140683	0.141545	0.13176	0.121395	0.126046	0.131737	0.124439	0.136398	0.148216	0.121067	0.1427	0.13872
65	242.556	5.49123	40.32	2	0.134781	0.143581	0.142527	0.134922	0.128445	0.153836	0.129371	0.138724	0.16201	0.154541	0.149865	0.141747	0.170195	0.158395	0.150256	0.150138	0.160023	0.144437	0.145577	0.161342	0.117106	0.149294	0.170045
71	144.059	4.97022	40.08	2	0.120885	0.107838	0.135631	0.12423	0.144861	0.130042	0.15373	0.123597	0.151531	0.147574	0.099449	0.14676	0.156724	0.149197	0.155276	0.14855	0.17383	0.163852	0.188201	0.160046	0.14262	0.167071	0.144623
202	17	2.83321	61.56	2	0.150316	0.141493	0.158177	0.156212	0.158062	0.153037	0.149611	0.154675	0.156473	0.165752	0.170308	0.163679	0.18666	0.17477	0.171678	0.169421	0.176152	0.160076	0.179738	0.19356	0.165768	0.189237	0.188479
203	44	3.78419	51.48	1	0.130625	0.138218	0.129565	0.159706	0.126162	0.158478	0.136717	0.143365	0.142555	0.171578	0.125737	0.176486	0.172181	0.160899	0.155574	0.156057	0.137155	0.180455	0.166492	0.178545	0.141537	0.163154	0.156202
204	177	5.17615	30.48	1	0.11185	0.119009	0.12944	0.131473	0.147353	0.146234	0.142759	0.161393	0.177197	0.212224	0.138383	0.104036	0.147478	0.157392	0.148719	0.152719	0.16711	0.168524	0.157909	0.184811	0.132912	0.166329	0.157602
205	110.667	4.70652	60.72	2	0.158863	0.150992	0.154385	0.152711	0.140341	0.147854	0.158121	0.156165	0.166408	0.154373	0.170283	0.15938	0.193046	0.195129	0.172663	0.171394	0.163091	0.166369	0.194595	0.194541	0.175149	0.151792	0.20004
207	194.333	5.26957	62.28	1	0.121089	0.125002	0.136032	0.131946	0.120768	0.126614	0.127676	0.124714	0.150409	0.142835	0.148731	0.148343	0.158429	0.157768	0.1516	0.149783	0.151084	0.151932	0.159674	0.168793	0.158318	0.155115	0.175648
208	33.2857	3.50513	68.64	2	0.127427	0.122895	0.128215	0.130034	0.127386	0.129733	0.126262	0.133194	0.146394	0.154511	0.139188	0.138861	0.162159	0.165574	0.15183	0.152527	0.144051	0.14217	0.161038	0.162479	0.140586	0.142689	0.171221
212	25.25	3.22883	54.36	2	0.138639	0.14269	0.144236	0.141186	0.149169	0.152635	0.141191	0.155354	0.147405	0.181119	0.162966	0.163992	0.175197	0.172341	0.175986	0.182455	0.168386	0.157462	0.173914	0.191917	0.170312	0.173142	0.180477
